# Supplementary material for: Missing data in bioarchaeology I: A review of the literature
Source: Am J Biol Anthropol. 2022 Aug 23;179(3):339–48. doi: 10.1002/ajpa.24609 (PMC9804890; doi:10.1002/ajpa.24609)
Supplement: Supplementary file 1 — Appendix S1 Supporting Information [file AJPA-179-339-s001.zip]

Archive with 4 entries (4 files):
- AJPA_24609_Figure_3_Color_SuppInfo.tif
- AJPA_24609_Figure_4_Color_SuppInfo.tif
- AJPA_24609_Figure_5_SuppInfo.tif
- AJPA_24609_RawData_SuppInfo.xlsx
