# Supplementary material for: Missing data in bioarchaeology I: A review of the literature
Source: Am J Biol Anthropol. 2022 Aug 23;179(3):339–48. doi: 10.1002/ajpa.24609 (PMC9804890; doi:10.1002/ajpa.24609)
Supplement: Supplementary file 1 — Appendix S1 Supporting Information [file AJPA-179-339-s001.zip › AJPA_24609_RawData_SuppInfo.xlsx]

## Sheet: article_cat
Year	Journal	Title	UsesMissingMethod	Subtopic	DoubleCategorized	A	B	C	D	E	F
2017	BI	DeWitte and Yaussy 2017.pdf	Y	pathology			1
2017	BI	Geber et al 2017.pdf	N	archaeology
2017	BI	Haddow and Knusel 2017.pdf	Y	archaeology		1
2017	BI	Saers et al 2017.pdf	N	morphology
2017	BI	Schrader and Buzon 2017.pdf	N	pathology
2017	BI	Williams and Larsen 2017.pdf	Y	pathology			1
2018	BI	Carroll et al 2018.pdf	N	isotopes	Y
2018	BI	Carroll et al 2018.pdf	N	pathology	Y
2018	BI	Dittmar and Mitchell 2018.pdf	N	trauma
2018	BI	Garland et al 2018.pdf	N	isotopes	Y
2018	BI	Garland et al 2018.pdf	N	pathology	Y
2018	BI	Gowland et al 2018.pdf	Y	pathology			1	1
2018	BI	Jones 2018.pdf	Y	archaeology		1
2018	BI	Juengst 2018.pdf	N	pathology
2018	BI	Olsen et al 2018.pdf	N	isotopes	Y
2018	BI	Olsen et al 2018.pdf	N	pathology	Y
2018	BI	Redfern et al 2018.pdf	N	isotopes	Y
2018	BI	Redfern et al 2018.pdf	N	pathology	Y
2018	BI	Solari et al 2018.pdf	Y	archaeology		1
2018	BI	Temple 2018.pdf	N	pathology
2018	BI	Van de Vijver 2018.pdf	N	pathology	Y
2018	BI	Van de Vijver 2018.pdf	N	archaeology	Y
2018	BI	Waters-Rist and Hoogland 2018.pdf	N	isotopes
2019	BI	Alfsdotter and Kjellstrom 2019.pdf	Y	archaeology		1
2019	BI	Avery et al 2019.pdf	N	pathology
2019	BI	Becker 2019.pdf	Y	pathology					1
2019	BI	Dabbs 2019.pdf	N	archaeology
2019	BI	Robb 2019.pdf	Y	archaeology						1
2019	BI	Stone et al 2019.pdf	N	isotopes
2019	BI	Tung et al 2019.pdf	N	isotopes	Y
2019	BI	Tung et al 2019.pdf	N	aDNA	Y
2019	BI	Ward et al 2019.pdf	Y	pathology		1
2020	BI	Smith and Woollen 2020.pdf	N	morphology
2011	AJPA	Adachi et al 2011.pdf	N	aDNA
2011	AJPA	Andrushko and Torres 2011.pdf	Y	trauma		1
2011	AJPA	Auerbach 2011.pdf	N	methods		1		1		1	1
2011	AJPA	Auerbach and Sylvester 2011.pdf	N	morphology
2011	AJPA	Benazzi et al 2011.pdf	Y	morphology						1
2011	AJPA	Benazzi et al 2011b.pdf	N	morphology
2011	AJPA	Blackburn 2011.pdf	N	morphology
2011	AJPA	Bourbou et al 2011.pdf	N	isotopes
2011	AJPA	Cardoso and Rios 2011.pdf	Y	methods						1
2011	AJPA	Casas-Vargas et al 2011.pdf	N	aDNA
2011	AJPA	Cole and Waldron 2011.pdf	N	pathology
2011	AJPA	Conceicao and Cardoso et al 2011.pdf	Y	methods		1	1
2011	AJPA	Cucina et al 2011.pdf	N	pathology
2011	AJPA	Dabbs 2011.pdf	N	pathology
2011	AJPA	Deguilloux et al 2011.pdf	N	aDNA
2011	AJPA	Deguilloux et al 2011b.pdf	N	aDNA
2011	AJPA	DeWitte and Bekvalac 2011.pdf	Y	pathology			1
2011	AJPA	Gamba et al 2011.pdf	N	aDNA
2011	AJPA	Groning et al 2011.pdf	Y	morphology			1
2011	AJPA	Groote and Humphrey 2011.pdf	Y	methods						1
2011	AJPA	Grumbkow et al 2011.pdf	N	pathology
2011	AJPA	Hibbs et al 2011.pdf	N	pathology
2011	AJPA	Holmes and Ruff 2011.pdf	N	morphology
2011	AJPA	Hubbe et al 2011.pdf	Y	morphology			1				1
2011	AJPA	Johnson et al 2011.pdf	N	morphology
2011	AJPA	Knudson and Tung 2011.pdf	N	isotopes
2011	AJPA	Lee and Scott 2011.pdf	N	biodistance
2011	AJPA	Listi 2011.pdf	Y	pathology			1
2011	AJPA	Lorkiewicz 2011.pdf	N	pathology
2011	AJPA	Marshall et al 2011.pdf	N	pathology
2011	AJPA	Mitchell and Redfern 2011.pdf	N	pathology
2011	AJPA	Nikita and Lahr 2011.pdf	N	methods
2011	AJPA	Nikita et al 2011.pdf	Y	methods		1				1
2011	AJPA	Nitsch et al 2011.pdf	N	isotopes
2011	AJPA	Novak and Slaus 2011.pdf	N	pathology
2011	AJPA	Ogilvie and Hilton 2011.pdf	N	morphology
2011	AJPA	PIlloud and Larsen 2011.pdf	Y	biodistance			1
2011	AJPA	Pollard et al 2011.pdf	Y	isotopes		1
2011	AJPA	Redfern and DeWitte 2011.pdf	N	pathology
2011	AJPA	Redfern and DeWitte 2011b.pdf	N	pathology
2011	AJPA	Schillaci et al 2011.pdf	N	pathology
2011	AJPA	Schmidt et al 2011.pdf	N	methods
2011	AJPA	Shaw and Stock 2011.pdf	N	morphology
2011	AJPA	Simon et al 2011.pdf	N	aDNA
2011	AJPA	Smith et al 2011.pdf	N	pathology
2011	AJPA	Sparacello et al 2011.pdf	N	morphology
2011	AJPA	Stojanowski and Johnson 2011.pdf	Y	morphology		1
2011	AJPA	Stojanowski and Knudson 2011.pdf	N	isotopes
2011	AJPA	Stojanowski et al 2011.pdf	N	morphology
2011	AJPA	Tague 2011.pdf	N	pathology
2011	AJPA	Temple et al 2011.pdf	N	morphology
2011	AJPA	Torres-Rouff 2011.pdf	N	trauma
2011	AJPA	Toussaint 2011.pdf	Y	trauma		1
2011	AJPA	Tran et al 2011.pdf	N	aDNA
2011	AJPA	Vercellotti et al 2011.pdf	Y	morphology			1
2011	AJPA	Viciano et al 2011.pdf	N	methods
2011	AJPA	von Cramon-Taubadel 2011.pdf	N	methods
2011	AJPA	Wasterlain et al 2011.pdf	Y	pathology		1
2011	AJPA	Waters-Rist et al 2011.pdf	Y	isotopes		1
2011	AJPA	Weisensee and Jantz 2011.pdf	N	morphology
2011	AJPA	Williams et al 2011.pdf	N	methods
2011	AJPA	Zhao et al 2011.pdf	N	aDNA
2012	AJPA	Auerbach 2012.pdf	N	morphology
2012	AJPA	Bolnick et al 2012.pdf	N	methods
2012	AJPA	Calce 2012.pdf	Y	methods			1
2012	AJPA	Campanacho et al 2012.pdf	Y	pathology			1
2012	AJPA	Clement and Hillson 2012.pdf	Y	pathology			1
2012	AJPA	DeWitte 2012.pdf	N	pathology
2012	AJPA	Froehle et al 2012.pdf	N	methods
2012	AJPA	Fukase et al 2012.pdf	Y	morphology			1
2012	AJPA	Fuller et al 2012.pdf	N	isotopes
2012	AJPA	Garvin and Ruff 2012.pdf	N	methods
2012	AJPA	Geber and Murphy 2012.pdf	N	pathology
2012	AJPA	Georges et al 2012.pdf	N	other
2012	AJPA	Gilmore and Grote 2012.pdf	Y	methods			1
2012	AJPA	Godde and Hens 2012.pdf	N	methods
2012	AJPA	Gowland and Western 2012.pdf	Y	pathology							1
2012	AJPA	Honch et al 2012.pdf	N	methods
2012	AJPA	Howcraft et al 2012.pdf	N	isotopes
2012	AJPA	Hubbe et al 2012.pdf	Y	pathology		1
2012	AJPA	Jaouen et al 2012.pdf	N	methods
2012	AJPA	Jimenez et al 2012.pdf	N	pathology
2012	AJPA	Klales et al 2012.pdf	N	methods
2012	AJPA	Kurki et al 2012.pdf	N	morphology
2012	AJPA	Lee et al 2012.pdf	N	aDNA
2012	AJPA	Lelli et al 2012.pdf	N	isotopes
2012	AJPA	Lightfoot et al 2012.pdf	N	isotopes
2012	AJPA	Liu et al 2012.pdf	N	isotopes
2012	AJPA	Mahoney et al 2012.pdf	N	morphology
2012	AJPA	Mata-Miguez et al 2012.pdf	N	aDNA
2012	AJPA	Mays 2012.pdf	Y	pathology			1			1	1
2012	AJPA	Mays 2012b.pdf	N	methods
2012	AJPA	milella et al 2012.pdf	N	pathology
2012	AJPA	Milner and Boldsen 2012.pdf	Y	methods		1
2012	AJPA	Mutolo et al 2012.pdf	N	pathology
2012	AJPA	Nehlich et al 2012.pdf	N	isotopes
2012	AJPA	Nicklisch et al 2012.pdf	N	pathology
2012	AJPA	Niinimaki et al 2012.pdf	Y	pathology		1
2012	AJPA	Nikita et al 2012.pdf	N	biodistance
2012	AJPA	Oelze et al 2012.pdf	N	isotopes
2012	AJPA	Pilloud and Hillson 2012.pdf	Y	methods			1
2012	AJPA	Pomeroy and Stock 2012.pdf	Y	morphology			1				1
2012	AJPA	Rando and Waldron 2012.pdf	N	pathology
2012	AJPA	Reitsema and Vercellotti 2012.pdf	Y	isotopes			1
2012	AJPA	Roberts et al 2012.pdf	N	isotopes
2012	AJPA	Ruff et al 2012.pdf	Y	morphology		1	1				1
2012	AJPA	Santana et al 2012.pdf	Y	trauma		1
2012	AJPA	Schrader 2012.pdf	Y	pathology			1
2012	AJPA	Shin et al 2012.pdf	N	morphology
2012	AJPA	Slaus et al 2012.pdf	Y	trauma						1
2012	AJPA	Turner and Armelagos 2012.pdf	N	pathology
2012	AJPA	Willman et al 2012.pdf	Y	morphology		1					1
2013	AJPA	Beaumont et al 2013.pdf	N	isotopes
2013	AJPA	Bigoni et al 2013.pdf	N	pathology
2013	AJPA	Britton et al 2013.pdf	N	isotopes
2013	AJPA	Bullock et al 2013.pdf	Y	methods					1
2013	AJPA	Burt 2013.pdf	N	isotopes
2013	AJPA	Buzon and Simonetti 2013.pdf	N	isotopes
2013	AJPA	Commendador et al 2013.pdf	N	isotopes
2013	AJPA	Craig et al 2013.pdf	N	isotopes
2013	AJPA	Dawson and Brown 2013.pdf	Y	pathology			1
2013	AJPA	DeWitte et al 2013.pdf	N	pathology
2013	AJPA	Eerkens and Bartelink 2013.pdf	N	isotopes
2013	AJPA	Fibiger et al 2013.pdf	N	trauma
2013	AJPA	Gregoricka 2013.pdf	N	isotopes
2013	AJPA	Groves et al 2013.pdf	N	isotopes
2013	AJPA	Halcrow et al 2013.pdf	Y	pathology		1
2013	AJPA	Haydock et al 2013.pdf	N	isotopes
2013	AJPA	Ibanez-Gimeno et al 2013.pdf	Y	morphology							A
2013	AJPA	Kendall et al 2013.pdf	N	isotopes
2013	AJPA	Khonsari et al 2013.pdf	N	pathology
2013	AJPA	Kinaston et al 2013.pdf	N	isotopes
2013	AJPA	Kurin 2013.pdf	Y	pathology						1
2013	AJPA	Kurki 2013.pdf	Y	morphology		1					1
2013	AJPA	Lieverse et al 2013.pdf	Y	morphology		1					1
2013	AJPA	Littleton et al 2013.pdf	N	pathology
2013	AJPA	Macintosh et al 2013.pdf	N	morphology
2013	AJPA	Mahoney 2013.pdf	N	morphology
2013	AJPA	Mays 2013.pdf	Y	morphology		1	1
2013	AJPA	Moormann et al 2013.pdf	N	morphology
2013	AJPA	Movsesian 2013.pdf	N	biodistance
2013	AJPA	Niskanen et al 2013.pdf	N	methods
2013	AJPA	Osipov et al 2013.pdf	N	methods
2013	AJPA	Passalacqua et al 2013.pdf	Y	methods							1
2013	AJPA	Paul et al 2013.pdf	Y	biodistance			1				1
2013	AJPA	Roberts et al 2013.pdf	N	isotopes	Y
2013	AJPA	Roberts et al 2013.pdf	N	pathology	Y
2013	AJPA	Salesse et al 2013.pdf	N	isotopes
2013	AJPA	Schroeder et al 2013.pdf	N	isotopes
2013	AJPA	Seguy et al 2013.pdf	N	methods
2013	AJPA	Shapland and Lewis 2013.pdf	N	methods
2013	AJPA	Sosa et al 2013.pdf	N	methods
2013	AJPA	Tassi et al 2013.pdf	N	aDNA
2013	AJPA	Temple et al 2013.pdf	Y	pathology		1
2013	AJPA	Thompson 2013.pdf	Y	archaeology		1	1
2013	AJPA	Tomczyk et al 2013.pdf	N	methods
2013	AJPA	Torrest-Rouff et al 2013.pdf	N	biodistance
2013	AJPA	Turner et al 2013.pdf	N	isotopes
2014	AJPA	AlQahtani et al 2014.pdf	N	methods
2014	AJPA	Baca et al 2014.pdf	Y	aDNA		1
2014	AJPA	Betti 2014.pdf	N	morphology
2014	AJPA	Bleuze et al 2014.pdf	Y	morphology			1
2014	AJPA	Byrd 2014.pdf	Y	biodistance							1
2014	AJPA	Cardoso et al 2014.pdf	Y	methods						1
2014	AJPA	Clark et al 2014.pdf	N	pathology
2014	AJPA	Cook and Aubry 2014.pdf	Y	biodistance			1				1
2014	AJPA	Da-Gloria and Larsen 2014.pdf	N	pathology
2014	AJPA	DeWitte 2014.pdf	Y	pathology		1
2014	AJPA	Dori and Moggi-Cecchi 2014.pdf	N	pathology
2014	AJPA	Evteev et al 2014.pdf	N	morphology
2014	AJPA	Faccia et al 2014.pdf	N	morphology
2014	AJPA	Garvin et al 2014.pdf	N	methods
2014	AJPA	Geber 2014.pdf	N	pathology
2014	AJPA	Griffin 2014.pdf	N	pathology
2014	AJPA	Guerram et al 2014.pdf	N	morphology
2014	AJPA	Hassett et al 2014.pdf	N	methods
2014	AJPA	Henderson et a 2014.pdf	N	isotopes
2014	AJPA	Herrera et al 2014.pdf	Y	biodistance			1
2014	AJPA	Hubbe et al 2014.pdf	Y	morphology		1	1				1
2014	AJPA	Iacumin et al 2014.pdf	N	isotopes
2014	AJPA	Kaupova et al 2014.pdf	N	pathology	Y
2014	AJPA	Kaupova et al 2014.pdf	N	isotopes	Y
2014	AJPA	Kenyhercz et al 2014.pdf	Y	biodistance			1
2014	AJPA	Knudson et al 2014.pdf	N	isotopes
2014	AJPA	Le Luyer et al 2014.pdf	N	pathology
2014	AJPA	Lightfoot et al 2014.pdf	N	isotopes
2014	AJPA	Liu et al 2014.pdf	N	morphology
2014	AJPA	Lukacs et al 2014.pdf	Y	morphology					1
2014	AJPA	Matsumura and Oxenham 2014.pdf	N	biodistance
2014	AJPA	Mays 2014.pdf	Y	methods		1
2014	AJPA	McIlvaine et al 2014.pdf	Y	biodistance			1	1
2014	AJPA	Movsesian et al 2014.pdf	N	biodistance
2014	AJPA	Muller et al 2014.pdf	Y	aDNA		1
2014	AJPA	Naumann et al 2014.pdf	N	isotopes
2014	AJPA	Nikita 2014.pdf	Y	methods		1
2014	AJPA	Olsen et al 2014.pdf	N	pathology	Y
2014	AJPA	Olsen et al 2014.pdf	N	isotopes	Y
2014	AJPA	Quintelier et al 2014.pdf	N	pathology	Y
2014	AJPA	Quintelier et al 2014.pdf	N	isotopes	Y
2014	AJPA	Riga et al 2014.pdf	N	morphology	Y
2014	AJPA	Riga et al 2014.pdf	N	pathology	Y
2014	AJPA	Sandberg et al 2014.pdf	N	isotopes
2014	AJPA	Scheeres et al 2014.pdf	N	isotopes
2014	AJPA	Schug and Goldman 2014.pdf	N	pathology
2014	AJPA	Schwarcz et al 2014.pdf	N	isotopes
2014	AJPA	Scorrano et al 2014.pdf	N	isotopes
2014	AJPA	Serafin et al 2014.pdf	N	trauma
2014	AJPA	Shapland and Lewis 2014.pdf	N	methods
2014	AJPA	Stojanowski and Knudson 2014.pdf	N	isotopes
2014	AJPA	Tang et al 2014.pdf	N	methods
2014	AJPA	Temple 2014.pdf	N	pathology
2014	AJPA	Temple et al 2014.pdf	N	morphology
2014	AJPA	Thomas 2014.pdf	Y	morphology			1	1
2014	AJPA	Tomczyk et al 2014.pdf	N	pathology
2014	AJPA	Tomczyk et al 2014b.pdf	N	methods
2014	AJPA	Tsutaya et al 2014.pdf	N	isotopes
2014	AJPA	van Schaik et al 2014.pdf	N	methods
2014	AJPA	Varela et al 2014.pdf	N	biodistance
2014	AJPA	Vercellotti et al 2014.pdf	N	pathology
2014	AJPA	White 2014.pdf	N	methods
2014	AJPA	Wilson 2014.pdf	N	pathology
2014	AJPA	Zaatari and Hublin 2014.pdf	N	pathology
2014	AJPA	Zazzo et al 2014.pdf	N	isotopes
2015	AJPA	Alexander et al 2015.pdf	N	isotopes
2015	AJPA	Alfonso-Durruty et al 2015.pdf	Y	pathology		1
2015	AJPA	Beaumont et al 2015.pdf	N	isotopes
2015	AJPA	Boldsen et al 2015.pdf	N	methods
2015	AJPA	Britton et al 2015.pdf	N	isotopes
2015	AJPA	Brown 2015.pdf	N	morphology
2015	AJPA	Case et al 2015.pdf	N	methods
2015	AJPA	D'Ortenxio et al 2015.pdf	Y	isotopes		1
2015	AJPA	de la Fuenta et al 2015.pdf	N	aDNA
2015	AJPA	DeWitte 2015.pdf	N	pathology
2015	AJPA	Djukic et al 2015.pdf	N	pathology
2015	AJPA	Fabbri et al 2015.pdf	N	methods
2015	AJPA	Falys and Prangle 2015.pdf	Y	methods		1
2015	AJPA	Fernandes et al 2015.pdf	N	isotopes
2015	AJPA	Gao et al 2015.pdf	N	aDNA
2015	AJPA	Godde and Hens 2015.pdf	N	methods
2015	AJPA	Habicht et al 2015.pdf	N	morphology
2015	AJPA	Kasabova and Holliday 2015.pdf	N	methods
2015	AJPA	Kinaston et al 2015.pdf	N	isotopes
2015	AJPA	King et al 2015.pdf	N	isotopes
2015	AJPA	Knudson et al 2015.pdf	N	isotopes
2015	AJPA	Kusaka et al 2015.pdf	N	isotopes
2015	AJPA	Mahoney 2015.pdf	N	morphology
2015	AJPA	Mariotti et al 2015.pdf	N	pathology
2015	AJPA	Merritt 2015.pdf	N	methods
2015	AJPA	Michopoulou et al 2015.pdf	N	methods
2015	AJPA	Milella et al 2015.pdf	Y	morphology		1	1
2015	AJPA	Newman and Gowland 2015.pdf	Y	pathology							1
2015	AJPA	Nikita 2015.pdf	Y	methods		1
2015	AJPA	Nowaczewska et al 2015.pdf	N	morphology
2015	AJPA	Paul and Stojanowski 2015.pdf	Y	methods			1		1
2015	AJPA	Ragsdale and Edgar 2015.pdf	Y	biodistance			1		1
2015	AJPA	Redfern et al 2015.pdf	N	pathology
2015	AJPA	Reynolds et al 2015.pdf	Y	aDNA			1
2015	AJPA	Santana-Sagredo et al 2015.pdf	N	isotopes
2015	AJPA	Santana-Sagredo et al 2015b.pdf	N	isotopes
2015	AJPA	Schrader 2015.pdf	N	pathology
2015	AJPA	Scott and Hoppa 2015.pdf	Y	methods			1
2015	AJPA	Sheridan and Gregoricka 2015.pdf	N	isotopes
2015	AJPA	Sladek et al 2015.pdf	Y	morphology							1
2015	AJPA	Smith-Guzman 2015.pdf	Y	pathology		1
2015	AJPA	Somerville et al 2015.pdf	N	isotopes
2015	AJPA	Sparacello et al 2015.pdf	N	archaeology
2015	AJPA	Stojanowski and Johnson 2015.pdf	Y	biodistance		C		1
2015	AJPA	Strauss et al 2015.pdf	Y	biodistance							1
2015	AJPA	Tessone et al 2015.pdf	N	isotopes
2015	AJPA	Thompson et al 2015.pdf	Y	biodistance			1		1		1
2015	AJPA	Torres-Rouff et al 2015.pdf	N	isotopes	Y
2015	AJPA	Torres-Rouff et al 2015.pdf	N	pathology	Y
2015	AJPA	Tsutaya et al 2015.pdf	N	isotopes
2015	AJPA	Tsutaya et al 2015b.pdf	N	isotopes
2015	AJPA	Verlinden and Lewis 2015.pdf	N	trauma
2015	AJPA	Walker et al 2015.pdf	N	pathology
2015	AJPA	Watts 2015.pdf	N	pathology
2015	AJPA	Webb et al 2015.pdf	N	methods
2015	AJPA	Wilson and Humphrey 2015.pdf	N	morphology
2015	AJPA	Wilson et al 2015.pdf	N	morphology
2015	AJPA	Zadzinska et al 2015.pdf	N	pathology
2016	AJPA	Arthur et al 2016.pdf	Y	archaeology		1
2016	AJPA	Bello et al 2016.pdf	N	methods
2016	AJPA	Bocaege and Hillson 2016.pdf	N	methods
2016	AJPA	Bocaege and Humphrey 2016.pdf	N	morphology
2016	AJPA	Eerkens et al 2016.pdf	Y	isotopes	Y	1
2016	AJPA	Eerkens et al 2016.pdf	Y	aDNA	Y	1
2016	AJPA	Fernandez-Crespo and de-la-Rua 2016.pdf	N	archaeology
2016	AJPA	Goncalves et al 2016.pdf	Y	methods			1
2016	AJPA	Gresky et al 2016.pdf	Y	pathology		1
2016	AJPA	Hagihara and Nara 2016.pdf	Y	morphology			1
2016	AJPA	Hill et al 2016.pdf	Y	morphology			1
2016	AJPA	Hughes-Morey 2016.pdf	N	pathology
2016	AJPA	Iacumin et al 2016.pdf	N	isotopes
2016	AJPA	Ioannou et al 2016.pdf	Y	pathology		1
2016	AJPA	Karakostis and Lorenzo 2016.pdf	N	methods
2016	AJPA	Katz et al 2016.pdf	N	methods
2016	AJPA	Kinaston et al 2016.pdf	N	pathology
2016	AJPA	Knipper et al 2016.pdf	N	isotopes
2016	AJPA	Konigsberg et al 2016.pdf	N	methods
2016	AJPA	Lopez-Costas and Muldner 2016.pdf	N	isotopes
2016	AJPA	Ma et al 2016.pdf	N	isotopes
2016	AJPA	Maley 2016.pdf	Y	biodistance			1				1
2016	AJPA	Marklein et al 2016.pdf	N	methods
2016	AJPA	May and Ruff 2016.pdf	N	morphology
2016	AJPA	Mays 2016.pdf	Y	morphology			1				1
2016	AJPA	Mays 2016b.pdf	N	morphology
2016	AJPA	Ozga et al 2016.pdf	N	methods
2016	AJPA	Pfeiffer et al 2016.pdf	N	methods
2016	AJPA	Primeau et al 2016.pdf	N	methods
2016	AJPA	Reitsema et al 2016.pdf	N	isotopes	Y
2016	AJPA	Reitsema et al 2016.pdf	N	pathology	Y
2016	AJPA	Rivollat et al 2016.pdf	N	aDNA
2016	AJPA	Roseman 2016.pdf	N	methods
2016	AJPA	Rusk and Ousley 2016.pdf	N	morphology
2016	AJPA	Santana et al 2016.pdf	N	aDNA	Y
2016	AJPA	Santana et al 2016.pdf	N	isotopes	Y
2016	AJPA	Sasaki and Kondo 2016.pdf	N	other
2016	AJPA	Sasaki and Kondo 2016b.pdf	Y	methods		1
2016	AJPA	Sayle et al 2016.pdf	N	isotopes
2016	AJPA	Scherf et al 2016.pdf	N	morphology
2016	AJPA	Schmidt et al 2016.pdf	Y	isotopes	Y	1
2016	AJPA	Schmidt et al 2016.pdf	Y	pathology	Y	1
2016	AJPA	Schuh and Makarewicz 2016.pdf	N	isotopes
2016	AJPA	Sciulli and Cook 2016.pdf	N	biodistance
2016	AJPA	Scott et al 2016.pdf	N	pathology
2016	AJPA	Scott et al 2016b.pdf	N	morphology
2016	AJPA	Snoeck et al 2016.pdf	N	isotopes
2016	AJPA	Stantis et al 2016.pdf	N	isotopes
2016	AJPA	Uhl et al 2016.pdf	Y	morphology		1					1
2016	AJPA	von Cramon-Taubadel and Schroeder 2016.pdf	N	methods
2016	AJPA	Waxenbaum and Stock 2016.pdf	N	morphology
2016	AJPA	Willman et al 2016.pdf	Y	pathology		1	1
2016	AJPA	Yaussy et al 2016.pdf	Y	pathology			1		1
2016	AJPA	Yonemoto 2016.pdf	N	pathology
2016	AJPA	Zampetti et al 2016.pdf	Y	pathology			1
2017	AJPA	Alfonso-Durruty et al 2017.pdf	N	isotopes
2017	AJPA	Allen and von Cramon-Taubadel 2017.pdf	Y	biodistance							1
2017	AJPA	Barberena et al 2017.pdf	N	isotopes
2017	AJPA	Beauchesne and Agarwal 2017.pdf	N	pathology
2017	AJPA	Calce et al 2017.pdf	Y	pathology		1	1
2017	AJPA	Cardoso et al 2017.pdf	Y	methods						1
2017	AJPA	Cardoso et al 2017b.pdf	Y	methods			1
2017	AJPA	Cheverko and Bartelink 2017.pdf	N	pathology
2017	AJPA	Cheverko and Hubbe 2017.pdf	N	methods
2017	AJPA	Child and Cowgill 2017.pdf	N	morphology
2017	AJPA	Chirchir et al 2017.pdf	Y	morphology		1	1
2017	AJPA	Couoh 2017.pdf	N	methods
2017	AJPA	Curtis and Roosen 2017.pdf	N	pathology
2017	AJPA	Delgado 2017.pdf	N	morphology
2017	AJPA	Fontanals-Coll et al 2017.pdf	N	isotopes
2017	AJPA	Garcia-Martinez et al 2017.pdf	N	morphology
2017	AJPA	Gavrus-Ion et al 2017.pdf	N	biodistance
2017	AJPA	Geller and Stojanowski 2017.pdf	Y	biodistance							1
2017	AJPA	Gregoricka and Sheridan 2017.pdf	N	isotopes
2017	AJPA	Gregoricka et al 2017.pdf	N	isotopes
2017	AJPA	Hagihara and Nara 2017.pdf	N	morphology
2017	AJPA	Hemer et al 2017.pdf	N	isotopes
2017	AJPA	Herrera et al 2017.pdf	Y	biodistance			1				1
2017	AJPA	Holder et al 2017.pdf	N	isotopes
2017	AJPA	Ives and Humphrey 2017.pdf	N	morphology
2017	AJPA	Jaouen et al 2017.pdf	N	isotopes
2017	AJPA	Jarman et al 2017.pdf	N	isotopes
2017	AJPA	Kelmelis et al 2017.pdf	N	pathology
2017	AJPA	Krakowka 2017.pdf	N	trauma
2017	AJPA	Lambert and Welker 2017.pdf	N	trauma
2017	AJPA	Littleton 2017.pdf	N	pathology
2017	AJPA	Marsteller et al 2017.pdf	N	isotopes
2017	AJPA	Mays 2017.pdf	Y	methods			1
2017	AJPA	Miller et al 2017.pdf	N	isotopes
2017	AJPA	Morales-Arce et al 2017.pdf	N	aDNA
2017	AJPA	Movsesian and Bakholdina 2017.pdf	N	biodistance
2017	AJPA	Munoz 2017.pdf	N	pathology
2017	AJPA	Neil et al 2017.pdf	N	isotopes
2017	AJPA	Oxilia et al 2017.pdf	N	pathology
2017	AJPA	paul and Stojanowski 2017.pdf	Y	methods		1	1
2017	AJPA	Paul et al 2017.pdf	N	morphology
2017	AJPA	Rasmussen et al 2017.pdf	Y	isotopes		1
2017	AJPA	Reyes-Centeno et al 2017.pdf	Y	biodistance	Y						1
2017	AJPA	Reyes-Centeno et al 2017.pdf	Y	aDNA	Y						1
2017	AJPA	Rivera and Lahr 2017.pdf	N	pathology
2017	AJPA	Rohnboger and Lewis 2017.pdf	N	pathology
2017	AJPA	Rott et al 2017.pdf	N	aDNA
2017	AJPA	Stansfield et al 2017.pdf	Y	biodistance							1
2017	AJPA	Stewart and Vercellotti 2017.pdf	N	pathology
2017	AJPA	Stojanowski et al 2017.pdf	N	biodistance
2017	AJPA	Toyne et al 2017.pdf	N	isotopes
2017	AJPA	Tsutaya 2017.pdf	N	isotopes
2017	AJPA	Turbon et al 2017.pdf	N	biodistance
2017	AJPA	Vigano et al 2017.pdf	N	aDNA
2017	AJPA	Vigeant et al 2017.pdf	N	isotopes
2017	AJPA	Watson and Haas 2017.pdf	N	pathology
2017	AJPA	Western and Bekvalac 2017.pdf	N	pathology
2017	AJPA	Wilhelmson 2017.pdf	N	isotopes
2017	AJPA	Wilson et al 2017.pdf	Y	methods			1
2018	AJPA	Adachi et al 2018.pdf	N	aDNA
2018	AJPA	Aris et al 2018.pdf	Y	methods			1
2018	AJPA	Auerbach et al 2018.pdf	N	morphology
2018	AJPA	Beaumont et al 2018.pdf	N	isotopes
2018	AJPA	Calce et al 2018.pdf	Y	methods			1
2018	AJPA	Carrara et al 2018.pdf	N	archaeology
2018	AJPA	Craig-Atkins et al 2018.pdf	N	isotopes
2018	AJPA	Cvrcek et al 2018.pdf	Y	biodistance			1	1
2018	AJPA	D'Ortenzio et al 2018.pdf	N	methods
2018	AJPA	Delgado-Darias et al 2018.pdf	N	trauma
2018	AJPA	Emery et al 2018.pdf	N	isotopes
2018	AJPA	Fojas et al 2018.pdf	Y	methods					1
2018	AJPA	Garcia-Campos et al 2018.pdf	N	methods
2018	AJPA	Geber and Murphy 2018.pdf	N	pathology
2018	AJPA	Goncalves et al 2018.pdf	N	methods
2018	AJPA	Herrscher et al 2018.pdf	N	isotopes
2018	AJPA	Hubbe et al 2018.pdf	Y	pathology							1
2018	AJPA	Ives and Humphrey 2018.pdf	Y	pathology			1
2018	AJPA	Karsten 2018.pdf	N	methods
2018	AJPA	Kelso 2018.pdf	N	pathology
2018	AJPA	King et al 2018.pdf	N	isotopes	Y
2018	AJPA	King et al 2018.pdf	N	pathology	Y
2018	AJPA	Kusaka et al 2018.pdf	N	isotopes
2018	AJPA	Kuzminsky et al 2018.pdf	N	biodistance
2018	AJPA	Kyle et al 2018.pdf	N	pathology
2018	AJPA	Lugli et al 2018.pdf	N	isotopes
2018	AJPA	Mayall and Pilbrow 2018.pdf	Y	pathology							1
2018	AJPA	Mays et al 2018.pdf	N	pathology
2018	AJPA	Menendez 2018.pdf	N	morphology
2018	AJPA	Milella et al 2018.pdf	Y	pathology		1	1	1
2018	AJPA	Miller et al 2018.pdf	N	morphology
2018	AJPA	Nieves-Colon et al 2018.pdf	N	methods
2018	AJPA	Nikita and Michopoulou 2018.pdf	N	methods
2018	AJPA	Pezo-Lanfranco 2018.pdf	N	pathology
2018	AJPA	Russo et al 2018.pdf	Y	aDNA		1		1
2018	AJPA	Soltysiak and Schutkowski 2018.pdf	N	isotopes
2018	AJPA	Sperduti et al 2018.pdf	N	archaeology
2018	AJPA	Stojanowski et al 2018.pdf	N	biodistance
2018	AJPA	Tague 2018.pdf	Y	pathology			1
2018	AJPA	Torres-Rouff et al 2018.pdf	N	trauma
2018	AJPA	Tung and Knudson 2018.pdf	N	isotopes
2018	AJPA	Villalba-Mouco et al 2018.pdf	N	isotopes
2018	AJPA	Weiss 2018.pdf	Y	biodistance			1	1	1
2018	AJPA	Xia et al 2018.pdf	N	isotopes
2018	AJPA	Yaka et al 2018.pdf	N	aDNA
2019	AJPA	Becker 2019.pdf	Y	pathology					1
2019	AJPA	Belcastro et al 2019.pdf	Y	pathology			1
2019	AJPA	Beresheim et al 2019.pdf	N	methods
2019	AJPA	Bertrand et al 2019.pdf	N	methods
2019	AJPA	Boren et al 2019.pdf	N	morphology
2019	AJPA	Cardoso et al 2019.pdf	N	pathology
2019	AJPA	Commendador et al 2019.pdf	N	isotopes
2019	AJPA	Davies-Barret et al 2019.pdf	N	pathology
2019	AJPA	Dlamini et al 2019.pdf	N	isotopes	Y
2019	AJPA	Dlamini et al 2019.pdf	N	pathology	Y
2019	AJPA	Doershuk et al 2019.pdf	N	morphology
2019	AJPA	Fleskes et al 2019.pdf	N	aDNA
2019	AJPA	He et al 2019.pdf	Y	morphology							1
2019	AJPA	Holt and Whittey 2019.pdf	N	morphology
2019	AJPA	Inskip et al 2019.pdf	Y	methods						1
2019	AJPA	Itahashi et al 2019.pdf	N	isotopes
2019	AJPA	Karsten et al 2019.pdf	N	pathology
2019	AJPA	Klunk et al 2019.pdf	Y	aDNA			1	1
2019	AJPA	Lambert and Welker 2019.pdf	N	trauma
2019	AJPA	Le Cabec et al 2019.pdf	N	methods
2019	AJPA	Lenover and Seselj 2019.pdf	Y	methods				1
2019	AJPA	Mazza 2019.pdf	Y	morphology			1
2019	AJPA	Natahi et al 2019.pdf	Y	pathology							1
2019	AJPA	Newman et al 2019.pdf	Y	pathology			1
2019	AJPA	Nikita et al 2019.pdf	N	pathology
2019	AJPA	O'Donnell 2019.pdf	N	pathology
2019	AJPA	Pfeiffer et al 2019.pdf	N	methods
2019	AJPA	Pinder et al 2019.pdf	N	isotopes
2019	AJPA	Pitfield et al 2019.pdf	N	morphology
2019	AJPA	Price et al 2019.pdf	N	isotopes
2019	AJPA	Rathmann et al 2019.pdf	Y	biodistance			1	1	1		1
2019	AJPA	Santos et al 2019.pdf	Y	methods			1
2019	AJPA	Siebke et al 2019.pdf	N	isotopes
2019	AJPA	Sladek et al 2019.pdf	N	methods
2019	AJPA	Smith-Guzman and Cooke 2019.pdf	Y	pathology			1
2019	AJPA	Tackney et al 2019.pdf	N	aDNA
2019	AJPA	Thomas et al 2019.pdf	N	pathology
2019	AJPA	Trombley et al 2019.pdf	N	pathology
2019	AJPA	Vannucci and Vannucci 2019.pdf	N	morphology
2019	AJPA	Veselka et al 2019.pdf	N	pathology
2019	AJPA	Weiss et al 2019.pdf	N	morphology
2019	AJPA	Whitmore et al 2019.pdf	N	isotopes
2019	AJPA	Winburn and Stock 2019.pdf	Y	pathology			1
2019	AJPA	Yaussy 2019.pdf	N	pathology
2019	AJPA	Yaussy and DeWitte 2019.pdf	N	pathology
2019	AJPA	Zhang et al 2019.pdf	N	pathology
2019	AJPA	Ziesemer et al 2019.pdf	N	methods
2020	AJPA	Allen et al 2020.pdf	Y	isotopes	Y						1
2020	AJPA	Allen et al 2020.pdf	Y	biodistance	Y						1
2020	AJPA	Anzellini and Toyne 2020.pdf	Y	morphology			1				1
2020	AJPA	Aris et al 2020.pdf	N	morphology
2020	AJPA	Aris et al 2020b.pdf	N	morphology
2020	AJPA	Arlegi et al 2020.pdf	Y	morphology							1
2020	AJPA	Brickley et al 2020.pdf	N	pathology
2020	AJPA	Calleja et al 2020.pdf	N	methods
2020	AJPA	Chevalier and Tifneres 2020.pdf	N	morphology
2020	AJPA	Coutinho et al 2020.pdf	N	aDNA
2020	AJPA	Crespo et al 2020.pdf	N	aDNA
2020	AJPA	Curto et al 2020.pdf	N	isotopes	Y
2020	AJPA	Curto et al 2020.pdf	N	pathology	Y
2020	AJPA	Del Bove et al 2020.pdf	N	morphology
2020	AJPA	DeWitte and Yaussy 2020.pdf	Y	pathology					1
2020	AJPA	Dhaliwal et al 2020.pdf	N	isotopes
2020	AJPA	Djukic et al 2020.pdf	N	morphology
2020	AJPA	Eerkens et al 2020.pdf	N	isotopes
2020	AJPA	France et al 2020.pdf	N	isotopes
2020	AJPA	Garland 2020.pdf	N	pathology
2020	AJPA	Go and Hefner 2020.pdf	Y	methods			1		1
2020	AJPA	Godde et al 2020.pdf	Y	pathology			1		1
2020	AJPA	Goude et al 2020.pdf	N	aDNA	Y
2020	AJPA	Goude et al 2020.pdf	N	isotopes	Y
2020	AJPA	Gregoricka et al 2020.pdf	N	isotopes
2020	AJPA	Hama et al 2020.pdf	N	pathology
2020	AJPA	Hill et al 2020.pdf	Y	morphology			1
2020	AJPA	Igarashi et al 2020.pdf	N	morphology
2020	AJPA	Judd 2020.pdf	N	pathology
2020	AJPA	Juras et al 2020.pdf	N	aDNA
2020	AJPA	Kilroy et al 2020.pdf	Y	morphology			1
2020	AJPA	King et al 2020.pdf	N	isotopes
2020	AJPA	Kubehl and Temple 2020.pdf	N	pathology
2020	AJPA	Kubicka and Myszka 2020.pdf	N	pathology
2020	AJPA	Laffoon et al 2020.pdf	N	isotopes
2020	AJPA	Laffranchi et al 2020.pdf	Y	morphology			1
2020	AJPA	McFadden and Oxenham 2020.pdf	N	pathology
2020	AJPA	Milella et al 2020.pdf	Y	methods			1		1
2020	AJPA	Miller et al 2020.pdf	N	isotopes
2020	AJPA	Movsesian et al 2020.pdf	N	biodistance
2020	AJPA	Mulder et al 2020.pdf	N	morphology
2020	AJPA	Nugent 2020.pdf	N	isotopes
2020	AJPA	Osipov et al 2020.pdf	N	isotopes	Y
2020	AJPA	Osipov et al 2020.pdf	N	pathology	Y
2020	AJPA	Palmiotto et al 2020.pdf	N	methods
2020	AJPA	Postillone et al 2020.pdf	N	aDNA
2020	AJPA	Savell 2020.pdf	Y	morphology		1		1
2020	AJPA	Scaffidi and Tung 2020.pdf	N	trauma
2020	AJPA	Schmidt et al 2020.pdf	N	aDNA
2020	AJPA	Schuh et al 2020.pdf	Y	morphology							1
2020	AJPA	Standen et al 2020.pdf	N	trauma	Y
2020	AJPA	Standen et al 2020.pdf	N	isotopes	Y
2020	AJPA	Stantis et al 2020.pdf	N	isotopes
2020	AJPA	Swan et al 2020.pdf	N	morphology
2020	AJPA	Wallace et al 2020.pdf	N	morphology
2020	AJPA	Walser et al 2020.pdf	N	isotopes
2020	AJPA	Walter et al 2020.pdf	N	isotopes	Y
2020	AJPA	Walter et al 2020.pdf	N	pathology	Y
2020	AJPA	Wei et al 2020.pdf	N	morphology
2020	AJPA	Wilson et al 2020.pdf	N	morphology
2011	IJO	Beguelin 2011.pdf	N	morphology
2011	IJO	Blatt et al 2011.pdf	N	archaeology
2011	IJO	Buzon et al 2011.pdf	N	isotopes
2011	IJO	Cocilovo et al 2011.pdf	N	pathology
2011	IJO	Erdal and Erdal 2011.pdf	N	trauma
2011	IJO	Gonzalez et al 2011.pdf	N	methods
2011	IJO	Havelkova et al 2011.pdf	Y	morphology			1
2011	IJO	Jonnalagadda et al 2011.pdf	Y	biodistance					1
2011	IJO	Lessa 2011.pdf	N	trauma
2011	IJO	Lessa 2011b.pdf	N	pathology
2011	IJO	Liebe-Harkort et al 2011.pdf	N	pathology
2011	IJO	Maggiano et al 2011.pdf	N	morphology
2011	IJO	Manabe et al 2011.pdf	Y	biodistance			1
2011	IJO	Molnar et al 2011.pdf	N	pathology
2011	IJO	Murphy 2011.pdf	N	isotopes
2011	IJO	Niinimaki 2011.pdf	N	pathology
2011	IJO	Otero and Novellino 2011.pdf	N	isotopes	Y
2011	IJO	Otero and Novellino 2011.pdf	N	pathology	Y
2011	IJO	Rissech and Steadman 2011.pdf	Y	archaeology		1
2011	IJO	Scott and Winn 2011.pdf	N	pathology
2011	IJO	Sholts et al 2011.pdf	N	methods
2011	IJO	Shuler 2011.pdf	N	pathology
2011	IJO	Silva 2011.pdf	N	pathology
2011	IJO	Slaus et al 2011.pdf	Y	pathology			1
2011	IJO	Slovak and Paytan 2011.pdf	Y	isotopes		1
2011	IJO	Smrcka et al 2011.pdf	N	isotopes
2011	IJO	Temple and Matsumura 2011.pdf	N	morphology
2011	IJO	Temple et al 2011.pdf	N	pathology
2011	IJO	Ubelaker and Rife 2011.pdf	Y	archaeology		1
2011	IJO	Van Der Merwe et al 2011.pdf	N	pathology
2011	IJO	Watts 2011.pdf	N	pathology
2012	IJO	Brodholt and Holck 2012.pdf	Y	trauma			1
2012	IJO	Case and Burnett 2012.pdf	Y	pathology		1	1
2012	IJO	Deter 2012.pdf	Y	morphology			1
2012	IJO	Erdal 2012.pdf	N	trauma
2012	IJO	Fitch et al 2012.pdf	N	isotopes
2012	IJO	Gamza and Irish 2012.pdf	Y	pathology		1	1				1
2012	IJO	Garcia 2012.pdf	Y	methods			1			1
2012	IJO	Hollund et al 2012.pdf	N	methods
2012	IJO	Hughes et al 2012.pdf	Y	methods		1
2012	IJO	Liebe-Harkort 2012.pdf	Y	pathology		1
2012	IJO	Liebe-Harkort 2012b.pdf	N	pathology
2012	IJO	Matney et al 2012.pdf	N	aDNA
2012	IJO	Nagaoka 2012.pdf	N	trauma
2012	IJO	Nagaoka et al 2012.pdf	N	biodistance
2012	IJO	Offenbecker and Case 2012.pdf	Y	pathology		1
2012	IJO	Robb et al 2012.pdf	N	morphology
2012	IJO	Van Arsdale and Clark 2012.pdf	Y	pathology		1			1
2012	IJO	Wasterlain and Silva 2012.pdf	N	pathology
2012	IJO	Watkins 2012.pdf	N	pathology
2012	IJO	Weiss et al 2012.pdf	Y	pathology			1
2012	IJO	Wheeler 2012.pdf	N	pathology
2012	IJO	Wilczak and Mulhern 2012.pdf	N	pathology
2012	IJO	Wu et al 2012.pdf	N	morphology
2013	IJO	Boel and Ortner 2013.pdf	N	methods
2013	IJO	Campanacho and Santos 2013.pdf	N	pathology
2013	IJO	Cardoso and Henderson 2013.pdf	N	pathology
2013	IJO	Cashmore and Zakrezewski 2013.pdf	N	pathology
2013	IJO	Domett et al 2013.pdf	Y	pathology		1
2013	IJO	Gagnon and Wiesen 2013.pdf	Y	pathology					1
2013	IJO	Godde 2013.pdf	Y	biodistance			1
2013	IJO	Havelkova et al 2013.pdf	N	pathology
2013	IJO	Henderson et al 2013.pdf	Y	pathology			1
2013	IJO	Henderson et al 2013b.pdf	N	pathology
2013	IJO	Ibanez-Gimeno et al 2013.pdf	Y	morphology			1
2013	IJO	Meyer et al 2013.pdf	N	archaeology
2013	IJO	Niinimaki and Sotos 2013.pdf	Y	morphology		1
2013	IJO	Nolte and Wilczak 2013.pdf	Y	morphology		1
2013	IJO	Nystrom 2013.pdf	N	pathology
2013	IJO	O'Brien and Stanley 2013.pdf	N	pathology
2013	IJO	Okamura and Siew 2013.pdf	Y	trauma		1
2013	IJO	Passalacqua 2013.pdf	N	methods
2013	IJO	Stefanovic and Porcic 2013.pdf	Y	morphology			1				1
2013	IJO	Sundman and Kjellstrom 2013.pdf	N	pathology
2013	IJO	Watson et al 2013.pdf	Y	morphology		1	1
2013	IJO	Webb et al 2013.pdf	N	isotopes
2013	IJO	Woo and Sciulli 2013.pdf	N	pathology
2014	IJO	Appleby et al 2014.pdf	N	archaeology
2014	IJO	Arcini et al 2014.pdf	N	isotopes
2014	IJO	Beauchesne and Agarwal 2014.pdf	N	morphology
2014	IJO	Cohen et al 2014.pdf	Y	trauma		1
2014	IJO	Cole and Waldron 2014.pdf	N	pathology
2014	IJO	Dudgeon and Tromp 2014.pdf	N	other
2014	IJO	Gibbon and Gallagher 2014.pdf	N	archaeology
2014	IJO	Gibbon and Grimoud 2014.pdf	Y	pathology	Y	1
2014	IJO	Gibbon and Grimoud 2014.pdf	Y	trauma	Y	1
2014	IJO	Gil et al 2014.pdf	N	isotopes
2014	IJO	Mays et al 2014.pdf	N	pathology
2014	IJO	McDonell and Oxenham 2014.pdf	N	pathology
2014	IJO	Nikita 2014.pdf	N	morphology
2014	IJO	Nikita 2014b.pdf	N	methods
2014	IJO	Trujillo-Mederos et al 2014.pdf	N	pathology
2014	IJO	Woo and Pak 2014.pdf	N	pathology
2015	IJO	Andre et al 2015.pdf	Y	archaeology		1	1
2015	IJO	Boer et al 2015.pdf	N	methods
2015	IJO	Ciaffi et al 2015.pdf	N	isotopes	Y
2015	IJO	Ciaffi et al 2015.pdf	N	pathology	Y
2015	IJO	Cook et al 2015.pdf	Y	archaeology		1
2015	IJO	Fabra and Gonzalez 2015.pdf	N	pathology
2015	IJO	Flensborg et al 2015.pdf	N	pathology
2015	IJO	France and Owsley 2015.pdf	N	isotopes
2015	IJO	Geber 2015.pdf	N	trauma
2015	IJO	Giuffra et al 2015b.pdf	N	trauma
2015	IJO	Gordon 2015.pdf	N	trauma
2015	IJO	Goude et al 2015.pdf	N	isotopes
2015	IJO	Henderson et al 2015.pdf	Y	methods				1
2015	IJO	Holliday 2015.pdf	N	morphology
2015	IJO	Hollund et al 2015.pdf	N	methods
2015	IJO	Humphries et al 2015.pdf	N	biodistance
2015	IJO	Jones et al 2015.pdf	N	isotopes
2015	IJO	Jurda et al 2015.pdf	N	other
2015	IJO	Karakostis et al 2015.pdf	N	morphology
2015	IJO	Ma et al 2015.pdf	N	isotopes
2015	IJO	Mays et al 2015.pdf	N	pathology
2015	IJO	Miszkiewicz 2015.pdf	Y	pathology		1
2015	IJO	Mosher et al 2015.pdf	Y	pathology			1
2015	IJO	Mulhern and Wilczak 2015.pdf	N	morphology
2015	IJO	Plomp et al 2015.pdf	N	pathology
2015	IJO	Rand et al 2015.pdf	N	isotopes
2015	IJO	Santos and Suby 2015.pdf	N	pathology
2015	IJO	Schaffer and Carr 2015.pdf	N	pathology
2015	IJO	Selinsky 2015.pdf	Y	archaeology		1
2015	IJO	Smith and Betsinger 2015.pdf	N	pathology
2015	IJO	Solari et al 2015.pdf	N	methods
2015	IJO	Soltysiak 2015.pdf	N	pathology
2015	IJO	Turner 2015.pdf	N	pathology
2015	IJO	Ullinger et al 2015.pdf	Y	pathology			E
2015	IJO	Van Strydonck et al 2015.pdf	N	archaeology
2015	IJO	Veselka et al 2015.pdf	Y	pathology		1	1
2015	IJO	Weiss 2015.pdf	N	pathology
2015	IJO	Williamson 2015.pdf	N	pathology
2016	IJO	Baitzel and Goldstein 2016.pdf	Y	pathology		1
2016	IJO	Botha and Steyn 2016.pdf	Y	pathology		1
2016	IJO	Brickley et al 2016.pdf	Y	archaeology		1
2016	IJO	Cave and Oxenham 2016.pdf	N	methods
2016	IJO	Chen et al 2016.pdf	N	isotopes
2016	IJO	Curate et al 2016.pdf	N	methods
2016	IJO	de la Cova 2016.pdf	Y	morphology		1
2016	IJO	Edgar et al 2016.pdf	Y	biodistance			1	1
2016	IJO	Ellis 2016.pdf	N	pathology
2016	IJO	Fontanals-Coll et al 2016.pdf	N	isotopes
2016	IJO	Garland et al 2016.pdf	N	pathology
2016	IJO	Gheggi 2016.pdf	N	trauma
2016	IJO	Gibbon and Buzon 2016.pdf	Y	morphology					1
2016	IJO	Gregoricka 2016.pdf	N	isotopes
2016	IJO	Gregoricka and Judd 2016.pdf	N	isotopes
2016	IJO	Krenz-Niebala 2016.pdf	N	pathology
2016	IJO	Kurin et al 2016.pdf	N	isotopes	Y
2016	IJO	Kurin et al 2016.pdf	N	trauma	Y
2016	IJO	Kuzminsky et al 2016.pdf	N	pathology
2016	IJO	Kyle et al 2016.pdf	N	pathology
2016	IJO	Ma et al 2016.pdf	N	isotopes
2016	IJO	Mack et al 2016.pdf	N	methods
2016	IJO	Manzon and Gualdi-Russo 2016.pdf	N	pathology
2016	IJO	Mayes 2016.pdf	Y	pathology		1
2016	IJO	Mays 2016.pdf	Y	pathology			1
2016	IJO	Mays and Beattie 2016.pdf	N	trauma
2016	IJO	Mazza 2016.pdf	N	pathology
2016	IJO	Meyer and Steyn 2016.pdf	N	trauma
2016	IJO	Mickleburgh 2016.pdf	Y	pathology			1
2016	IJO	Mosothwane 2016.pdf	N	pathology
2016	IJO	Nakayama 2016.pdf	N	pathology
2016	IJO	Offenbecker and Case 2016.pdf	N	pathology
2016	IJO	Palmer et al 2016.pdf	N	pathology
2016	IJO	Pastorelli et al 2016.pdf	N	isotopes
2016	IJO	Ragsdale and Edgar 2016.pdf	Y	biodistance		1
2016	IJO	Santana-Sagredo et al 2016.pdf	N	isotopes
2016	IJO	Subira et al 2016.pdf	N	biodistance	Y
2016	IJO	Subira et al 2016.pdf	N	pathology	Y
2016	IJO	Tafuri et al 2016.pdf	N	isotopes
2016	IJO	Tiesler et al 2016.pdf	N	pathology
2016	IJO	Tomczyk et al 2016.pdf	N	isotopes
2016	IJO	Varalli et al 2016.pdf	N	isotopes
2016	IJO	Wang et al 2016.pdf	N	isotopes
2016	IJO	Wasterlain et al 2016.pdf	Y	pathology						1
2016	IJO	Zoega and Murphy 2016.pdf	Y	archaeology			1
2017	IJO	Acosta et al 2017.pdf	Y	morphology			1
2017	IJO	Austin 2017.pdf	N	pathology
2017	IJO	Baumann et al 2017.pdf	N	morphology	Y
2017	IJO	Baumann et al 2017.pdf	N	isotopes	Y
2017	IJO	Belcastro et al 2017.pdf	N	archaeology
2017	IJO	Bengtson and O'Gorman 2017.pdf	Y	trauma				1
2017	IJO	Case et al 2017.pdf	Y	methods		1
2017	IJO	Coelho et al 2017.pdf	N	morphology
2017	IJO	Digangi and Sirianni 2017.pdf	Y	pathology		1
2017	IJO	Flies et al 2017.pdf	N	trauma
2017	IJO	Geber et al 2017.pdf	N	archaeology
2017	IJO	Giffin et al 2017.pdf	N	isotopes
2017	IJO	Hens and Ross 2017.pdf	N	biodistance
2017	IJO	Ives et al 2017.pdf	Y	pathology		1
2017	IJO	Juengst et al 2017.pdf	N	trauma
2017	IJO	Juengst et al 2017b.pdf	N	archaeology
2017	IJO	Krakowka 2017.pdf	N	trauma
2017	IJO	Krenz-Niedbala and Lukasik 2017.pdf	N	pathology
2017	IJO	Lauria et al 2017.pdf	N	archaeology
2017	IJO	Lorentz 2017.pdf	N	pathology
2017	IJO	Lubritto et al 2017.pdf	N	isotopes
2017	IJO	Luna et al 2017.pdf	N	methods
2017	IJO	Michopoulou et al 2017.pdf	N	methods
2017	IJO	Newman and Gowland 2017.pdf	Y	pathology			1
2017	IJO	Novak et al 2017.pdf	N	isotopes	Y
2017	IJO	Novak et al 2017.pdf	N	pathology	Y
2017	IJO	Pacheco and Retamal 2016.pdf	N	trauma
2017	IJO	Pankowska et al 2017.pdf	N	methods
2017	IJO	Prevedorou and Stojanowski 2017.pdf	Y	biodistance			1				1
2017	IJO	Rathmann et al 2017.pdf	Y	biodistance			1		1
2017	IJO	Redfern et al 2017.pdf	Y	pathology	Y	1
2017	IJO	Redfern et al 2017.pdf	Y	trauma	Y	1
2017	IJO	Rufino et al 2017.pdf	Y	pathology		1
2017	IJO	Schrenk 2017.pdf	Y	pathology		1
2017	IJO	Soltysiak 2017.pdf	N	trauma
2017	IJO	Somers et al 2017.pdf	N	archaeology
2017	IJO	Stojanowski and Hubbard 2017.pdf	Y	methods		1	1		1		1
2017	IJO	Tomczyk et al 2017.pdf	N	methods
2017	IJO	Tomczyk et al 2017b.pdf	N	pathology
2017	IJO	Trautmann et al 2017.pdf	N	archaeology
2018	IJO	Becker and Goldstein 2018.pdf	Y	pathology					1
2018	IJO	Britton et al 2018.pdf	N	isotopes
2018	IJO	Burkhardt and Grupe 2018.pdf	N	pathology
2018	IJO	Cameron et al 2018.pdf	Y	morphology		1	1
2018	IJO	Czermak et al 2018.pdf	N	methods
2018	IJO	de Armas and Pestle 2018.pdf	N	isotopes
2018	IJO	Djukic et al 2018.pdf	Y	morphology			1
2018	IJO	Eerkens et al 2018.pdf	Y	isotopes		1
2018	IJO	Fernandez-Crespo et al 2018.pdf	N	isotopes
2018	IJO	Fiorenza et al 2018.pdf	N	pathology
2018	IJO	Gardner et al 2018.pdf	N	isotopes
2018	IJO	Gheggi et al 2018.pdf	Y	isotopes	Y	1
2018	IJO	Gheggi et al 2018.pdf	Y	pathology	Y	1
2018	IJO	Guo et al 2018.pdf	N	isotopes
2018	IJO	Koruyucu et al 2018.pdf	N	pathology
2018	IJO	Kwok et al 2018.pdf	Y	isotopes					1
2018	IJO	Lawrence et al 2018.pdf	N	morphology
2018	IJO	Lonoce et al 2018.pdf	Y	archaeology		1
2018	IJO	Madden et al 2018.pdf	N	trauma
2018	IJO	Nagaoka and Abe 2018.pdf	N	pathology
2018	IJO	Scharlotta et al 2018.pdf	Y	isotopes		1
2018	IJO	Schurr 2018.pdf	N	isotopes
2018	IJO	Scott and Hoppa 2018.pdf	Y	pathology		1	1
2018	IJO	Slaus et al 2018.pdf	Y	pathology		1
2018	IJO	Tafuri et al 2018.pdf	N	isotopes
2018	IJO	Tjellden et al 2018.pdf	N	methods
2018	IJO	Tomczyk et al 2018.pdf	N	pathology
2018	IJO	Velasco-Vazquez et al 2018.pdf	N	trauma
2018	IJO	Wasterlain et al 2018.pdf	N	pathology
2018	IJO	Yi et al 2018.pdf	N	isotopes
2018	IJO	Zilio et al 2018.pdf	N	isotopes
2019	IJO	Anzellini and Toyne 2019.pdf	Y	methods			1
2019	IJO	Bartholdy et al 2019.pdf	Y	methods						1
2019	IJO	Beck and Smight 2019.pdf	N	methods
2019	IJO	Berthon et al 2019.pdf	N	morphology
2019	IJO	Bertsatos and Chovalopoulou 2019.pdf	N	methods
2019	IJO	Bourbou et al 2019.pdf	N	isotopes
2019	IJO	Crowder et al 2019.pdf	N	isotopes	Y
2019	IJO	Crowder et al 2019.pdf	N	pathology	Y
2019	IJO	Curate et al 2019.pdf	N	pathology
2019	IJO	Drapeau and Forgues-Marceau 2019.pdf	N	morphology
2019	IJO	Ferreira et al 2019.pdf	N	archaeology
2019	IJO	Flensborg et al 2019.pdf	N	pathology
2019	IJO	Garot et al 2019.pdf	N	pathology
2019	IJO	Godinho et al 2019.pdf	N	archaeology
2019	IJO	Gonzalez-Ramirez et al 2019.pdf	Y	archaeology		1
2019	IJO	Gooderham et al 2019.pdf	N	pathology
2019	IJO	Jung and Woo 2019.pdf	N	morphology
2019	IJO	Kusaka 2019.pdf	N	isotopes
2019	IJO	Lowman et al 2019.pdf	N	pathology
2019	IJO	Lukasik et al 2019.pdf	Y	trauma				1
2019	IJO	Luna 2019.pdf	Y	methods			1
2019	IJO	McFadden et al 2019.pdf	N	methods
2019	IJO	Meijer et al 2019.pdf	N	isotopes
2019	IJO	Nikita et al 2019.pdf	Y	archaeology			1	1
2019	IJO	Osterholtz et al 2019.pdf	N	pathology
2019	IJO	Palefsky 2019.pdf	N	pathology
2019	IJO	Palmer and Waters-Rist 2019.pdf	N	pathology
2019	IJO	Pankowska et al 2019.pdf	N	trauma
2019	IJO	Pany-Kucera et al 2019.pdf	Y	morphology			1
2019	IJO	Peacock et al 2019.pdf	N	pathology
2019	IJO	Ragsdale et al 2019.pdf	N	biodistance
2019	IJO	Refai 2019.pdf	N	pathology
2019	IJO	Santos and Villotte 2019.pdf	Y	methods			1
2019	IJO	Siebke et al 2019.pdf	Y	archaeology				1
2019	IJO	Soltysiak 2019.pdf	N	isotopes
2019	IJO	Suby and Giberto 2019.pdf	Y	pathology				1
2019	IJO	Swales 2019.pdf	Y	archaeology		1
2019	IJO	Turner et al 2019.pdf	N	isotopes
2019	IJO	Walser et al 2019.pdf	Y	pathology		1
2020	IJO	Attia et al 2020.pdf	Y	methods				1
2020	IJO	Bertilsson et al 2020.pdf	Y	pathology		1
2020	IJO	Brachetta-Aporta and D'Addona 2020.pdf	Y	methods			1	1			1
2020	IJO	Carroll and Squires 2020.pdf	N	methods
2020	IJO	Ciesielska and Stark 2020.pdf	N	pathology
2020	IJO	Clark et al 2020.pdf	N	methods
2020	IJO	Fidalgo et al 2020.pdf	N	pathology
2020	IJO	Floreanova et al 2020.pdf	N	pathology
2020	IJO	Gagnon and Uceda 2020.pdf	N	trauma
2020	IJO	Gibbon and Davies 2020.pdf	N	pathology
2020	IJO	Guo et al 2020.pdf	N	isotopes
2020	IJO	Jeon et al 2020.pdf	N	methods
2020	IJO	Jorgensen et al 2020.pdf	N	methods
2020	IJO	Jung et al 2020.pdf	Y	morphology			1
2020	IJO	Kuzminsky et al 2020.pdf	Y	methods		1
2020	IJO	Laffranchi et al 2020.pdf	Y	pathology	Y	1	1
2020	IJO	Laffranchi et al 2020.pdf	Y	isotopes	Y	1	1
2020	IJO	McClure et al 2020.pdf	N	isotopes
2020	IJO	Minozzi et al 2020.pdf	Y	pathology			1
2020	IJO	Praxmarer et al 2020.pdf	N	morphology
2020	IJO	Rothschild and Jellema 2020.pdf	N	methods
2020	IJO	Rumolo et al 2020.pdf	N	isotopes
2020	IJO	Sefcakova et al 2020.pdf	Y	biodistance			1				1
2020	IJO	Tihanyi et al 2020.pdf	N	morphology
2020	IJO	Tomczyk et al 2020.pdf	N	isotopes	Y
2020	IJO	Tomczyk et al 2020.pdf	N	pathology	Y
2020	IJO	Verdugo et al 2020.pdf	N	archaeology
2020	IJO	Viva et al 2020.pdf	N	archaeology
2020	IJO	Wasterlain et al 2020.pdf	Y	pathology				1
2020	IJO	Wasterlain et al 2020b.pdf	N	pathology
2020	IJO	Zhang et al 2020.pdf	N	isotopes
2011	IJPP	Smith and Wojcinski 2011	N	morphology
2011	IJPP	Kurki 2011	N	morphology
2011	IJPP	Assis et al 2011	N	pathology
2011	IJPP	Stojanowski and Carver 2011	N	pathology
2011	IJPP	Lewis 2011	N	pathology
2011	IJPP	Wittmers et al 2011	N	methods
2012	IJPP	Roffey and Tucker 2012	N	pathology
2012	IJPP	Schug et al 2012	N	trauma
2012	IJPP	Ozbek 2012	N	pathology
2012	IJPP	Baustian et al 2012	N	trauma
2012	IJPP	Stone 2012	N	trauma
2012	IJPP	Harrod 2012	N	archaeology
2012	IJPP	Gaither 2012	N	methods
2012	IJPP	Lacy et al 2012	N	pathology
2012	IJPP	Spencer 2012	Y	trauma			1
2012	IJPP	Anderson et al 2012	N	trauma
2012	IJPP	Erdal and Erdal 2012	N	trauma
2012	IJPP	de la Cova 2012	N	trauma
2012	IJPP	Osterholtz 2012	Y	trauma			1
2012	IJPP	Perez 2012	N	trauma
2013	IJPP	Watts 2013	N	pathology
2013	IJPP	Newton et al 2013	N	pathology
2013	IJPP	Shuler and Schroeder 2013	N	pathology
2013	IJPP	Nikita et al 2013	N	methods
2013	IJPP	Petersone-Gordina et al 2013	Y	pathology			1
2013	IJPP	Arriaza et al 2013	N	pathology
2013	IJPP	Jaeger et al 2013	N	pathology
2013	IJPP	Armstrong et al 2013	N	pathology
2013	IJPP	Peck et al 2013	Y	pathology			1
2014	IJPP	Lovell 2014	N	trauma
2014	IJPP	Crist and Sorg 2014	N	pathology
2014	IJPP	Zuckerman et al 2014	N	pathology
2014	IJPP	DeWitte 2014	Y	pathology			1
2014	IJPP	Pfeiffer et al 2014	N	pathology
2014	IJPP	Ives and Brickley 2014	Y	pathology		1
2014	IJPP	Buckley et al 2014	Y	pathology			1
2014	IJPP	Crandal 2014	N	pathology
2014	IJPP	Klaus 2014	Y	pathology			1
2014	IJPP	Buzon 2014	N	archaeology
2015	IJPP	Smith-Guzman 2015	N	pathology
2015	IJPP	Hernandez and Hudson 2015	Y	pathology			1
2015	IJPP	Western and Bekvalac 2015	Y	pathology			1
2015	IJPP	Gilmour et al 2015	Y	pathology			1
2015	IJPP	Hess et al 2015	N	isotopes
2015	IJPP	milner et al 2015	N	trauma
2015	IJPP	Toyne 2015	N	pathology
2016	IJPP	Pfeiffer 2016	N	trauma
2016	IJPP	Schattmann et al 2016	N	pathology
2016	IJPP	Giuffra et al 2016	N	trauma
2016	IJPP	Plomp and Boylston 2016	N	pathology
2016	IJPP	Smith et al 2016	N	pathology
2016	IJPP	Brickley et al 2016	N	pathology
2016	IJPP	Krenz-Niebala and Lukasik 2016	Y	pathology			1
2016	IJPP	Lewis and Watts 2016	N	pathology
2017	IJPP	Lukacs 2017	N	pathology
2017	IJPP	Haag et al 2017	N	pathology
2017	IJPP	Gawlikowska-Sroka et al 2017	N	pathology
2017	IJPP	Sparacello et al 2017	N	pathology
2017	IJPP	Gamble et al 2017	N	pathology
2017	IJPP	Betsinger and DeWitte 2017	Y	pathology		1		1
2017	IJPP	Boucherie et al 2017	Y	trauma			1
2018	IJPP	Marques et al 2018	N	pathology
2018	IJPP	Brickley et al 2018	Y	pathology			1
2018	IJPP	Amoroso and Garcia 2018	Y	pathology		1
2018	IJPP	Binder and Quade 2018	N	trauma
2018	IJPP	Veselka et al 2018	N	pathology
2018	IJPP	Bourbou 2018	N	archaeology
2018	IJPP	Quade and Binder 2018	N	pathology
2018	IJPP	Watts and Valme 2018	N	pathology
2018	IJPP	Yaussy and DeWitte 2018	N	pathology
2018	IJPP	Ives 2018	N	pathology
2018	IJPP	Mansukoski and Sparacello 2018	N	pathology
2018	IJPP	Calce et al 2018	Y	pathology			1
2019	IJPP	Lee 2019	N	pathology
2019	IJPP	Nagaoka et al 2019	Y	pathology			1
2019	IJPP	Collier and Primeau 2019	N	trauma
2019	IJPP	Salesse et al 2019	N	pathology
2019	IJPP	van Schaik et al 2019	N	pathology
2019	IJPP	Nelson et al 2019	N	pathology
2019	IJPP	Berger et al 2019	N	pathology
2019	IJPP	Szeniczey et al 2019	N	pathology
2019	IJPP	Gilmour et al 2019	N	trauma
2019	IJPP	Mant et al 2019	Y	pathology		1
2019	IJPP	Dittmar et al 2019	Y	trauma			1
2019	IJPP	Primeau et al 2019	N	pathology
2019	IJPP	Pedersen et al 2019	Y	pathology		1	1
2019	IJPP	Scott and Hoppa 2019	N	pathology
2019	IJPP	Biehler-Gomez et al 2019	N	pathology
2019	IJPP	Molto et al 2019	N	pathology
2019	IJPP	Mant 2019	N	trauma
2019	IJPP	Pedersen et al 2019	N	pathology
2020	IJPP	Navarro and Buckberry 2020	N	pathology
2020	IJPP	Kyle et al 2020	N	pathology
2020	IJPP	Titelbaum 2020	Y	pathology		1
2020	IJPP	Dori et al 2020	N	pathology
2020	IJPP	Toyne et al 2020	N	pathology
2020	IJPP	Orellana-Gonzalez et al 2020	Y	pathology		1		1
2020	IJPP	Scaffidi 2020	N	pathology
2020	IJPP	Stone et al 2020	Y	pathology		1
